# Supplementary material for: Riok1, A Novel Potential Target in MSI-High p53 Mutant Colorectal Cancer Cells
Source: Molecules. 2023 May 31;28(11):4452. doi: 10.3390/molecules28114452 (PMC10254355; doi:10.3390/molecules28114452)
Supplement: Supplementary file 1 [file molecules-28-04452-s001.zip]

Archive with 1 entries (1 files):
- molecules-2389486-supplementary.pdf
